# Supplementary material for: The Application of Principal Component Analysis (PCA) for the Optimization of the Conditions of Fabrication of Electrospun Nanofibrous Membrane for Desalination and Ion Removal
Source: Membranes (Basel). 2021 Dec 13;11(12):979. doi: 10.3390/membranes11120979 (PMC8709082; doi:10.3390/membranes11120979)
Supplement: Supplementary file 1 [file membranes-11-00979-s001.zip]

Archive with 1 entries (1 files):
- membranes-1497566-supplementary (1).pdf
